# Supplementary material for: Moving for Diversity or Moving for the Kids? The Micro-Dynamics of Residential Relocations During Family Formation of Immigrants and Natives
Source: Front Sociol. 2020 Oct 26;5:538946. doi: 10.3389/fsoc.2020.538946 (PMC8022484; doi:10.3389/fsoc.2020.538946)
Supplement: Supplementary file 3 [file Presentation_1.ZIP]

Archive with 1 entries (1 files):
- mofoki_3_episoden_HALLE_communities_2020_07_30.do
