# Supplementary material for: Moving for Diversity or Moving for the Kids? The Micro-Dynamics of Residential Relocations During Family Formation of Immigrants and Natives
Source: Front Sociol. 2020 Oct 26;5:538946. doi: 10.3389/fsoc.2020.538946 (PMC8022484; doi:10.3389/fsoc.2020.538946)
Supplement: Supplementary file 3 [file Presentation_1.ZIP › mofoki_3_episoden_HALLE_communities_2020_07_30.do]

* mofoki_analyse 2018 0.1.do
* Zensierungzeitpunkt sept 2017, disp 117 * 12 + 8 = 1412
* ggfls. aendern

*--- search for : " frontiers paper "

set more off

global graphs "E:\projekte\moving_for_kids\analysen\graphs\"
global out "E:\projekte\moving_for_kids\analysen\out\"
global data "E:\projekte\moving_for_kids\analysen\data\"

 *use "....", clear
 
 *use E:\projekte\moving_for_kids\Dateneingabe\data\stata\moving_kids2018_12_10.dta, clear
 *save E:\projekte\moving_for_kids\Dateneingabe\data\stata\paper1.dta, replace
 use E:\projekte\moving_for_kids\Dateneingabe\data\stata\paper_HALLE.dta, clear
 
 
 numlabel _all, add force // kommt unten
 tab1 f34* f35* f36* f37*, mis
***** Ansatz fuer Bildungsaspirationen 
factor f31*, pcf
predict ideal
kdensity ideal
tab f31abi
corr ideal f31abi
sum ideal
gen idealn = ideal * (-1) + r(max) + 1
sum idealn
corr idealn f31abi

** factor analysis of motivation
factor f4bessergeht f4abiglueckl f4berufaerg f4opfern f4unterstuetz ///
f4aushalten f4berufglueckl f4schulabaerg, pcf

rotate , promax blank(.5)
predict kind_gut pers_invest 
corr kind_gut pers_invest 
corr pers_invest  f4abiglueckl f4berufaerg f4berufglu~l f4schulaba~g 
corr kind_gut  f4bessergeht f4opfern  f4unterstu~z f4aushalten 

kdensity pers_invest
kdensity kind_gut
corr  pers_invest  kind_gut
sum  pers_invest  kind_gut
corr idealn pers_invest  kind_gut f4opfern f4schulaba~g 

** idealn pers_invest  kind_gut
tab1 f12armfam f12kaumdeu f12unterschkult
tab1 f12eigentum f15eigentum
tab1 f12arbeit f15arbeit
recode f12arbeit 4=1 // Fehler in den Daten, Manchester

tab1 f12arbeit f12eigentum f15arbeit f15eigentum
sum f12arbeit f12eigentum f15arbeit f15eigentum

*--------------------- Achtung: Zuordnung der Umzugsgruende sind bereits der passenden Zeile zugeordnet
*--------------------- dafuer wird nachher kein 'lead' benoetigt  

 renvars f11stadt f11stadtteil f11monat f11jahr f12arbeit f12arbeitbewt ///	ein Befehl, um mehrere Variablen auf einmal umzubenennen, vor dem Splash sind die alten Variablen, hinter dem Slash stehen die neuen Namen. 
					f12armfam f12armfambew f12unterschkult f12unterschkultbew f12laut /// 
					f12lautbew f12kaumdeu f12kaumdeubew f12schulwollt f12schulwolltbew f12schmutz ///
					f12schmutzbew f12wohntmit f12hharblos f12eigentum f12zimmer f12personen f12qm ///
					f16zuklein f16naehearbeit f16partnerin f16mehrvielfalt f16scheidung f16lage /// 
					f16umfeld f16schule f16schulenicht f16wenigervielfalt f16sonst ///
 				/ stadt1 stadtteil1 monat1 jahr1 arbeit1 arbeitbewt1 ///
				 armfam1 armfambew1 unterschkult1 unterschkultbew1 laut1 ///
				 lautbew1 kaumdeu1 kaumdeubew1  schulwollt1 schulwolltbew1 schmutz1 /// 
				 schmutzbew1 wohntmit1 hharblos1 eigentum1 zimmer1 personen1 qm1 ///
				 zuklein1  naehearbeit1  partnerin1  mehrvielfalt1  scheidung1  lage1 /// 
				 umfeld1  schule_neu_ja1 schulenicht1    wenigervielfalt1  sonst1

 renvars f14stadt f14stadtteil f14monat f14jahr f15arbeit f15arbeitbew 	/// die Umbennung muss auf jeden Fall für alle zeitveränderlichen Kovariaten der Wohnepisoden erfolgen, damit das Longformat diese später erkennt. 
				f15armfam f15armfambew f15unterschkult f15unterschkultbew f15laut /// 
				f15lautbew f15kaumdeu f15kaumdeubew f15schulwollt f15schulwolltbew f15schmutz ///
				f15schmutzbew f15wohntmit f15hharblos f15eigentum f15zimmer f15personen f15qm ///
				f18zuklein f18naehearbeit f18partnerin f18mehrvielfalt f18scheidung f18lage /// 
					f18umfeld f18schule f18schulenicht f18wenigervielfalt f18sonst ///
				/  stadt2 stadtteil2 monat2 jahr2 arbeit2 arbeitbewt2 ///
				 armfam2 armfambew2 unterschkult2 unterschkultbew2 laut2 /// 
				 lautbew2 kaumdeu2 kaumdeubew2 schulwollt2 schulwolltbew2 schmutz2 /// 
				 schmutzbew2 wohntmit2 hharblos2 eigentum2 zimmer2 personen2 qm2 ///
				 zuklein2  naehearbeit2  partnerin2  mehrvielfalt2  scheidung2  lage2 /// 
				 umfeld2 schule_neu_ja2 schulenicht2  wenigervielfalt2  sonst2
 renvars f17stadt f17stadtteil f17monat f17jahr							///
				/ stadt3 stadtteil3 monat3 jahr3

descr kaumdeu1 schmutz1 laut1  unterschkult1 armfam1			
sum arbeit1 arbeit2 eigentum1  eigentum2 			

list person umfeld1 schule_neu_ja1 umfeld2 schule_neu_ja2   in 1/300, clean
				
*list person stadt1 stadtteil1 monat1 jahr1 	stadt2 stadtteil2 monat2 jahr2	stadt3 stadtteil3 monat3 jahr3 arbeit1 in 1/200, clean 				
 bysort person: gen nummer = _n // für jede ID wird für die neue Variable Nummer =1 gesetzt, kommt eine ID zwei Mal vor, würde eine 2 gesetzt werden, das gilt der Überprüfung, ob ID's doppelt eingegeben wurde 
 
 tab person  nummer if nummer > 1 // Diese Personen müssen überprüft werden
 
 list person schule if person == 100063 
 list person schule if person == 100765 
 
 list person schule if person ==200012
  
 drop if nummer > 1 // es werden nun erstmal alle Fälle bzw. ID's gelöscht, die doppelt vorkommen, also mehr als eine Zeile haben
 
reshape long stadt stadtteil monat jahr arbeit arbeitbewt ///
				 armfam armfambew unterschkult unterschkultbew laut lautbew kaumdeu kaumdeubew /// 
				 schulwollt schulwolltbew schmutz schmutzbew wohntmit hharblos eigentum zimmer /// 
				 personen qm ///
				 zuklein  naehearbeit  partnerin  mehrvielfalt  scheidung  lage /// 
				 umfeld schule_neu_ja schulenicht    wenigervielfalt  sonst , i(person) j(episode) // der Befehl schaut, ob das Präxis "Stadt" vorhanden ist und bildet die Episoden nach diesem 
                                                                                 // diesem Präfix "Stadt1, Stadt2, Stadt3..." Hier müssen alle zeitveränderlichen, sich auf die Wohnepisoden beziehenden Variablen berücksichtigt werden.

                                                                               // i legt fest, für welche Variable die Episoden angezeigt werden sollen, also für die Personen und j zählt die Episoden für jede Person. 
																				 
	list person episode stadt stadtteil monat jahr arbeit arbeitbewt in 1/200, clean 		
																				 
sort person episode																	 

gen kaumdeu_l = .
by person: replace kaumdeu_l = kaumdeu[_n+1]

gen armfam_l = .
by person: replace armfam_l = armfam[_n+1]

gen unterschkult_l = .
by person: replace unterschkult_l = unterschkult[_n+1]


*-------------------------------------
*------- destination states HALLE ----
*-------------------------------------
tab1  zuklein - sonst, mis

tab1 umfeld schulenicht wenigervielfalt schule_neu_ja
gen soz_umfeld = 0
replace soz_umfeld = 1 if umfeld == 2 | schulenicht == 2 | schule_neu_ja == 2 ///
| wenigervielfalt == 2

#delimit;
replace soz_umfeld = 1 if strpos(sonst, "Schule")| strpos(sonst, "Kinder unbeschwerter aufwachs")   
| strpos(sonst, "kinderfreundlich")| strpos(sonst, "ruhigere Wohngegend") 
| strpos(sonst, "Sicherheit und Ruhe") | strpos(sonst, "ruhigere Lage")
| strpos(sonst, "kinderfreundlich")| strpos(sonst, "gutes Umfeld")| strpos(sonst, "schöneres Umfeld") 
| strpos(sonst, "Kriminalität") | strpos(sonst, "Lautstärke und Verhalten der Nachbarn")
| strpos(sonst, "besserem Umfeld") | strpos(sonst, "Unsicherheit")  
| strpos(sonst, "ruhigere Wohngegend")| strpos(sonst, "weniger innerstädtisch")  
| strpos(sonst, "Wesentlich besseres Bildungsniveau")| strpos(sonst, "Ruhig")
| strpos(sonst, "mehr Ruhe")| strpos(sonst, "Wunsch, weiter entfernt von der Stadt zu wohnen")
| strpos(sonst, "raus aus der Stadt") | strpos(sonst, "nicht sicher")
| strpos(sonst, "schlechte Nachbarschaft")| strpos(sonst, " kinder")
| strpos(sonst, "in der Nähe der Eltern + schöneres Wohnumfeld")
| strpos(sonst, "schreckliche Nachbarn")| strpos(sonst, "Ausländeranteil") 
| strpos(sonst, "weniger laut und turbulent") | strpos(sonst, "sozial schwache")
| strpos(sonst, "soz. Umfeld")| strpos(sonst, "unverschämte Nachbarn")
| strpos(sonst, "Wunschkita")| strpos(sonst, "Mehr Spielmöglichkeiten") 
;
#delimit cr

/*
| strpos(sonst, "Dörflich") | strpos(sonst, "dörflich")   
| strpos(sonst, "ländlicher")   
| strpos(sonst, "Lage im Grünen") | strpos(sonst, "Land statt Stadt")  
| strpos(sonst, "ruhigere Wohlage")  
| strpos(sonst, "Natur")  
| strpos(sonst, "Raus") | strpos(sonst, "Rassistisches Umfeld")  
| strpos(sonst, "San Pedro ist sehr gewalttätig")  
| strpos(sonst, "auf dem Land leben")  
| strpos(sonst, "aufs Land ziehen") | strpos(sonst, "ländlicher") | strpos(sonst, "aufs Land")  
| strpos(sonst, "ländlich")  
| strpos(sonst, "ruhig")  
| strpos(sonst, "ruhiger") | strpos(sonst, "Lärmpegel")  
| strpos(sonst, "in schöner")  
| strpos(sonst, "ins Grüne")  | strpos(sonst, "ländl. Gegend")  
| strpos(sonst, "die Lage nahe der Natur")  
| strpos(sonst, "schöne Gegend") | strpos(sonst, "schöne Lage")   
| strpos(sonst, "Wohngegend")  
| strpos(sonst, "ins Dorf")  
| strpos(sonst, "raus auf Land") |  | strpos(sonst, "Landeier")  
*/

tab soz_umfeld

gen familie = 0
replace familie = 1 if partnerin == 2 | scheidung == 2 
* --| zuklein == 2

#delimit;
replace familie = 1 if strpos(sonst, "zusammen")| strpos(sonst, "Zusammen")  
 |  strpos(sonst, "Eltern")|  strpos(sonst, "eltern")  
 |  strpos(sonst, "Schwieger") |  strpos(sonst, "Partner")  
 |  strpos(sonst, "Kind") |  strpos(sonst, "Zwilling")|  strpos(sonst, "Familie")  
 |  strpos(sonst, "famili")|  strpos(sonst, "Verwandt") |  strpos(sonst, "Mutter")  
 |  strpos(sonst, "Schwanger")|  strpos(sonst, "schwanger")|  strpos(sonst, "Großeltern")   
 |  strpos(sonst, "Heirat")|  strpos(sonst, "Kidner")|  strpos(sonst, "Trenung")  
 |  strpos(sonst, "familiären")|  strpos(sonst, "Beziehungsprobleme")  
 |  strpos(sonst, "Exmann")|  strpos(sonst, "Oma")|  strpos(sonst, "Opa")
;
#delimit cr


gen arbeit_grund = 0
replace arbeit_grund = 1 if naehearbeit == 2 | lage == 2 
replace arbeit_grund = 1 if strpos(sonst, "Arbeit")| strpos(sonst, "Beruf")  ///
 |  strpos(sonst, "beruf")|  strpos(sonst, "Job")|  strpos(sonst, "beruf")


gen eigentum_grund = 0

#delimit;
replace eigentum_grund = 1 if strpos(sonst, "gebaut")|strpos(sonst, "ein Haus gekauft")   
 | strpos(sonst, "Eigenheim")| strpos(sonst, "Eigentum") | strpos(sonst, "WOhneigentum")  
 | strpos(sonst, "Baugrundstück") | strpos(sonst, "Bau")| strpos(sonst, "Eigenes Haus")  
 | strpos(sonst, "Eigentum")| strpos(sonst, "Eigenheim")| strpos(sonst, "gebaut")  
 | strpos(sonst, "kaufen")| strpos(sonst, "Erbschaft")| strpos(sonst, "eigentum")  
 | strpos(sonst, "Erwerb") | strpos(sonst, "Zinsen") | strpos(sonst, "Haus war bezahlbar")  
 | strpos(sonst, "gekauft")| strpos(sonst, "Hausbau")| strpos(sonst, "Hauseigentum")  
 | strpos(sonst, "Hauskauf") | strpos(sonst, "Immobilienkauf")| strpos(sonst, "Kauf")  
 | strpos(sonst, "eigenes Haus") | strpos(sonst, "Haus gebaut") | strpos(sonst, "EIgentum")  
 | strpos(sonst, "Haus kaufen") | strpos(sonst, "Wohneigentum") | strpos(sonst, "Wunsch nach Immobilie")  
 | strpos(sonst, "eigenem Haus")| strpos(sonst, "geerbt")
 ;
 #delimit cr

tab1 soz_umfeld familie arbeit_grund eigentum_grund

list person episode jahr monat soz_umfeld kaumdeu kaumdeu_l armfam armfam_l unterschkult unterschkult_l in 1/200, clean header(20)

list person episode jahr monat kaumdeu kaumdeu_l armfam armfam_l unterschkult unterschkult_l in 1/200, clean header(20)

drop if monat == 99		// vorher wurde überprüft: es gibt niemanden für den bei Monat 99 eingetragen wurde und bei Jahr noch etwas eingetragen wurde																		 
																			 
drop if jahr == .																				 
tab jahr																				 
																				 
replace monat = 6 if monat == .																				 
																				 
/*Im nächsten Schritt werden die Start- und Endzeitpunkte der Episoden festgelegt*/
 
 gen start = (jahr- 1900) * 12 + monat - 1 // Startzeitpunkt der Epsisode in Jahrhundermonaten 
 gen ende  = start[_n+1] if person == person[_n+1] // setze für jede Person, den Startzeitpunkt aus der Zeile davor ein, wenn  für die Person nach der Zeile in der ich bin, noch eine Zeile kommt, also eine weitere Wohnepsiode kommt. 
                                                   // das bedeutet, dass für alle dritten Wohnepisoden kein Endzeitpunkt eingesetzt werden kann, sie sind also rechtszensiert, die zweite Wohnepsiode ist auch rechtszensiert, wenn keine dritte mehr vorkommt. 
											   
/*wir müssen einen Zeitpunkt für die Rechtszensierung der letzten Wohnepsiode festlegen, hier September 2017*/										   
												   
*gen zens = 1412  


gen letzte = 0 // 
by person: replace letzte = 1 if _n == _N // für jede Person, setzte die Variable "letzte" immer in der letzten Zeile, also der letzten Episode, auf 1
replace ende = zens if letzte == 1 // setze für die Variablen "ende", die vorher ein Missing war, den Zenszeitpunkt ein, aber nur in der letzten Episode, also wenn letzte == 1

*Festlegen des Zielereignis (destination=1, wenn umgezogen)

gen des = 1 
replace des = 0 if ende == zens  // in jeder Zeile wird für Umzug = 0 (also nicht umgezogen) eingesetzt, wenn das die rechtszensierte Episode ist, also die, für die wir den Endzeitpunkt nicht kennen und der Zensierungszeitpunkt eingesetzt wurde. 
replace des = 0 if ende == zens | ende == .
gen dur = ende - start // Wie lange ist eine Person im Zustand "nicht umgezogen", dafür Ende der Epsiode minus den Start, jede Epsiode bekommt eine Verweildauer

tab dur if dur < 0 // es gibt 65 Personen, die negative duration haben 

list person episode start ende dur if dur <  0 // es gibt zum einen Personen, die nach unserem gesetzten Zensierungszeitpunkt nochmal umgezogen sind (N=10), das kann nur die dritte Episode betreffen 


/* Was machen wir für diese Personen? Setzen nur für die einen späteren Zenszeitpunkt oder setzen wir allgemein einen späteren Zensierungszeitpunkt?
Und dann gibt es aber auch noch die Personen, die Müll eingetragen haben, was machen wir mit denen??? N=50 */


list start ende dur if dur < 0
drop if start > ende // dann würden alle 64 verloren gehen?? 

list person episode start ende dur des  in 1/200, clean

save $data\zwischen_paper_Halle.dta, replace


**********************************************
**********************************************
**** Daten bereinigen und ggfls. *************
**** imputieren ******************************
**********************************************
**********************************************
global graphs "E:\projekte\moving_for_kids\analysen\graphs"
global out "E:\projekte\moving_for_kids\analysen\out"
global data "E:\projekte\moving_for_kids\analysen\data"

use $data\zwischen_paper_Halle.dta, clear
** weiter
* 1. job beginn minus 6 => splitten
* 2. Alter bei Familiengründung
* 3. Migranten: Sprache
* 4. "Unterschicht" definieren 

gen alter_fam= f3kid1jahr - (1900+f33geboren)
sum alter_fam

sort person episode
sum kaumdeu schmutz laut  unterschkult armfam
* findit polychoric
* ssc install polychoric
** Factor analysis for perceived neighborhood
factor kaumdeu schmutz laut  unterschkult armfam, pcf // Achtung: Modell fuer binaere Variablen verwenden
polychoric kaumdeu schmutz laut  unterschkult armfam

return list

global N = r(sum_w)

matrix r = r(R)
factormat r, n($N) factors(1)
predict disorder
kdensity disorder
corr disorder schmutz
polychoric disorder kaumdeu
polychoric disorder schmutz
polychoric disorder laut
polychoric disorder unterschkult
polychoric disorder armfam

sum disorder

alpha kaumdeu schmutz laut  unterschkult armfam, item
sort person episode

foreach var of varlist kaumdeu schmutz laut  unterschkult armfam{
 gen `var'_bin = `var' - 1
 }

sum kaumdeu_bin schmutz_bin laut_bin  unterschkult_bin armfam_bin
tetrachoric kaumdeu_bin schmutz_bin laut_bin  unterschkult_bin armfam_bin

*---------- lead disorder
gen disorder_l = .
by person: replace disorder_l = disorder[_n+1]

list person episode start ende disorder disorder_l in 1/300, clean
*--------------------------------


foreach var of varlist idealn pers_invest  kind_gut disorder{
	sum `var'
	replace `var' = `var' - r(mean)
	}
sum idealn pers_invest  kind_gut disorder
gen disorderXideal=disorder * idealn
gen disorderXpers_invest=disorder * pers_invest
gen disorderXkind_gut=disorder * kind_gut

gen disorderXstud=disorder *f35studium
gen disorderXschulwollt=disorder *schulwollt


** Jobbiographie in Jahundermonaten. -4 weil - 1 => Jan. und noch drei weniger, weil nachher 6 Mon. Umzugsphase
** weitere Kinder in Jahundermonaten
forvalues i=1(1)6{
	replace f40st`i'begmon = 6 if f40st`i'begmon==99 & f40st`i'begjahr != .
	gen sjob`i'= (f40st`i'begjahr-1900)*12 + f40st`i'begmon - 4
	sum sjob`i'
	replace f3kid`i'mon = 6 if f3kid`i'mon==99 & f3kid`i'jahr !=.
	gen kid_bo`i' = ( f3kid`i'jahr-1900)*12 + f3kid`i'mon - 6
	gen kid_6mbo`i' = kid_bo`i'+12
	sum kid_bo`i' kid_6mbo`i'
}
* kid_bo1 kid_6mbo1


numlabel _all, add
recode f1ausfuell 2/3 =1 nonmis=0, gen(male_resp)

tab f1ausfuell male_resp

gen alter_resp = 117 - f33geboren
tab alter_resp

***** Migrationshintergrund => auch andere Sprache geht ein
recode f39jahred 1=0 2/7=1, gen(mh)
tab f39jahred mh
tab f19sprache, mis
replace mh=1 if f19sprache > 1 & f19sprache != .

tab f39jahred mh
tab f19sprache
tab f38wogeboren

gen mh_reduced = 0 // if mh !=.
replace mh_reduced = 1 if mh==1 & f19sprache !=2 & bogenfrspr == 1
gen tuerk_arab = 0 // if mh !=.
replace tuerk_arab = 1 if  f19sprache ==2 |  bogenfrspr > 1 | f38wogeboren == 2

tab1 mh_reduced tuerk_arab, mis

*----------- language arabic, kurd,  and near east => check languages
*----------- done: arabic, kurd, near east, african
*-- zazaisch  äramisch urdu kurd türkisch tschitschenisch punj  pers pari  pakis  
*-- marok  marrok kurmand hocharabisch haussa susu tunes farsi ezidesch twi 
*-- toruba dari aramäisch
tab f20sprand
list f20sprand if strpos(f20sprand, "arab")
replace tuerk_arab = 1 if strpos(f20sprand, "arab") /// 
| strpos(f20sprand, "arab") ///
| strpos(f20sprand, "türkisch") ///
| strpos(f20sprand, "tschitschenisch") ///
| strpos(f20sprand, "marok") ///
| strpos(f20sprand, "marrok") ///
| strpos(f20sprand, "hocharabisch") ///
| strpos(f20sprand, "tunes") ///
| strpos(f20sprand, "farsi") ///
| strpos(f20sprand, "punj") ///
| strpos(f20sprand, "pers") ///
| strpos(f20sprand, "pari") ///
| strpos(f20sprand, "pakis") 

/*
| strpos(f20sprand, "zazaisch") ///
| strpos(f20sprand, "äramisch") ///

| strpos(f20sprand, "kurmand") ///
| strpos(f20sprand, "haussa") ///
| strpos(f20sprand, "susu") ///
| strpos(f20sprand, "aramäisch") ///
| strpos(f20sprand, "ezidesch") ///
| strpos(f20sprand, "twi") ///
| strpos(f20sprand, "dari") ///
| strpos(f20sprand, "toruba") 
*/

tab f38wogeborentxt
replace tuerk_arab = 1 if strpos(f38wogeborentxt, "Afghanistan") /// 
| strpos(f38wogeborentxt, "Algerien") ///
| strpos(f38wogeborentxt, "Bangladesch") ///
| strpos(f38wogeborentxt, "Bosnien") ///
| strpos(f38wogeborentxt, "Bosnien und Herzegovina") ///
| strpos(f38wogeborentxt, "Bosnien-Herzegowina") ///
| strpos(f38wogeborentxt, "Indonesien") ///
| strpos(f38wogeborentxt, "Irak") ///
| strpos(f38wogeborentxt, "Iran") ///
| strpos(f38wogeborentxt, "Jordanien") ///
| strpos(f38wogeborentxt, "Kirgistan") ///
| strpos(f38wogeborentxt, "Kosovo") ///
| strpos(f38wogeborentxt, "Libanon") ///
| strpos(f38wogeborentxt, "Libyen") ///
| strpos(f38wogeborentxt, "Marokko") ///
| strpos(f38wogeborentxt, "Nigeria") ///
| strpos(f38wogeborentxt, "Pakistan") ///
| strpos(f38wogeborentxt, "Syrien") ///
| strpos(f38wogeborentxt, "Tunesien") ///
| strpos(f38wogeborentxt, "Ägypten") 


*---- only turkish
*drop tuerk_arab 
*gen tuerk_arab = 0  if mh !=.
*replace tuerk_arab = 1 if  f19sprache ==2 |  bogenfrspr == 2 | f38wogeboren == 2
*tab tuerk_arab
*----------------------------

replace mh_reduced = 0 if tuerk_arab == 1

tab1 tuerk_arab mh_reduced , mis
tab tuerk_arab mh_reduced , mis

gen no_mig = mh * (-1) + 1
tab no_mig mh
replace no_mig = 0 if  bogenfrspr == 2 | bogenfrspr == 3
tab no_mig tuerk_arab
tab no_mig mh_reduced
tab tuerk_arab mh_reduced

replace f2anzkind = 2 if f2anzkind > 30
replace f35studium = f35studium -1
lab val  f35studium .

foreach var of varlist kaumdeu schmutz laut  unterschkult schulwollt{
	replace `var' = `var' - 1
	}

gen unterschkultXstud = unterschkult * f35studium

sum  f35studium  kaumdeu schmutz laut  unterschkult unterschkultXstud
sum idealn pers_invest  kind_gut 

corr kaumdeu schmutz laut  unterschkult 

*** Unterschicht 
tab1 f34* f35* f36* f37*

gen low_status = 0
replace low_status = 1 if ( f34schulab < 3 & f35studium  == 0 ) ///
| f36beruf == 6 |  f37berufweit  == 7
tab low_status

drop dur
**********************************************
**** Episodensplitting Jobbiographie  ********
**********************************************
gen startm = start /*alter Endzeitpunkt zur Kontrolle*/
gen endem = ende /*alter Endzeitpunkt zur Kontrolle*/
sum  episode
gen id = person * 10 + episode

list person id episode start ende des in 1/200, clean

gen dur_ = endem - startm
stset dur_, 
stset dur_, failure(des==1) id(id)


forvalues i=1(1)6{
	gen sjob`i'_3= sjob`i'+6
	}

foreach var of varlist sjob1 sjob2 sjob3 sjob4 sjob5 /// 
	sjob6 sjob1_3 sjob2_3 sjob3_3 sjob4_3 sjob5_3 sjob6_3 ///
	kid_bo* kid_6mbo*{
	expand 2 if `var' > startm & `var' < endem,  generate(exp`var')
	sort id startm
	by id startm: replace des=0 if _n==1 & _N==2
	by id startm: replace endem=`var' if _n==1 & _N==2
	by id startm: replace startm=`var' if _n==2
	}

egen cre = rowtotal(expsjob1_3-expkid_6mbo6 )	
gen created = 0
replace created = 1 if cre > 0
drop expsjob1_3-expkid_6mbo6 	
gen dur = endem - start
stset dur, failure(des==1) id(id)

list person episode id start ende des startm endem  sjob1 sjob2 sjob3 sjob4 in 1/200, clean

gen job_new_in6=0
replace job_new_in6 = 1 if  ///
(sjob1 <=startm & sjob1_3 >= endem) | (sjob2 <=startm & sjob2_3 >= endem) | ///
(sjob3 <=startm & sjob3_3 >= endem) | (sjob4 <=startm & sjob4_3 >= endem) | ///
(sjob5 <=startm & sjob5_3 >= endem) | (sjob6 <=startm & sjob6_3 >= endem) 

list person start ende episode startm endem des job_new_in6 sjob1 sjob1_3 sjob2  sjob2_3  in 1/200, clean

gen kid_new_12m=0
replace kid_new_12m = 1 if  ///
(kid_bo1 <=startm & kid_6mbo1 >= endem) | (kid_bo2 <=startm & kid_6mbo2 >= endem) | ///
(kid_bo3 <=startm & kid_6mbo3 >= endem) | (kid_bo4 <=startm & kid_6mbo4 >= endem) | ///
(kid_bo5 <=startm & kid_6mbo5 >= endem) | (kid_bo6 <=startm & kid_6mbo6 >= endem) 

list person start ende episode startm endem des kid_new_12m kid_bo1 kid_6mbo1 kid_bo2 kid_6mbo2 in 1/200, clean

**********************************************
**********************************************
**** Modelle rechnen             *************
**********************************************
**********************************************
**********************************************


sum  f35studium  kaumdeu schmutz laut  unterschkult unterschkultXstud

tab1 f4bessergeht f4abiglueckl f4berufaerg f4opfern /// 
f4unterstuetz f4aushalten f4berufglueckl f4schulabaerg

set scheme s1mono, permanently


tab f31abi
recode f31abi 7=1 nonmis=0, gen(abi_wollen)
tab f31abi abi_wollen

tab f32abi
kdensity f32abi, bwidth(.4)
sum f32abi
gen abi_realist = f32abi - r(mean)

recode schulwollt 1=0 0=1, gen(schulw_r)
tab schulwollt schulw_r
gen schulw_rXabi_wollen=schulw_r*abi_wollen
tab schulw_rXabi_wollen

tab  schulw_r if episode == 3 // no obs , korrekt!

*------------- Manchester => weiter: KfZSS revision ----
*--- 1 nein 2 ja
sum eigentum arbeit
tab1 eigentum arbeit

gen narbeit = arbeit

recode eigentum  1=0 2=1, gen( eigentum_r)
recode narbeit 1=0 2=1, gen( naehearbeit_r)
tab eigentum eigentum_r
tab narbeit naehearbeit_r
tab1 eigentum_r naehearbeit_r
*if bogentyp_ == "g"


*------------ HALLE
recode hharblos 1=0 2=1, gen(arbeitslos)
tab hharblos arbeitslos

tab bogentyp, gen(b_land)
renvars b_land1 b_land2 b_land3 / hb nrw nds

kdensity disorder
tab disorder
sum disorder
gen disorderM = disorder - r(mean)
gen disorderMXabiw = disorderM*abi_wollen
gen disorderMXschulw = disorderM*schulw_r
gen no_migXschulw = no_mig*schulw_r

gen Nprev_epi = episode - 1 

sum f13gotteshaus f13gotteshausbew f13lebensmittel ///
 f13lebensmittelbew f13nichtdeut f13nichtdeutbew f13verwandte f13verwandtebew

foreach var of varlist f13gotteshaus f13lebensmittel f13nichtdeut f13verwandte{
gen `var'_01 = `var' - 1 
} 
tab1 f13gotteshaus_01 f13lebensmittel_01 f13nichtdeut_01 f13verwandte_01

tab1  f13gotteshausbew f13lebensmittelbew f13nichtdeutbew f13verwandtebew

foreach var of varlist f13gotteshausbew f13lebensmittelbew f13nichtdeutbew f13verwandtebew{
sum `var'
gen `var'_MZ = `var' - r(mean) 
sum `var'_MZ
} 

*--------------------
gen gotteshausXbew = f13gotteshaus_01 * f13gotteshausbew_MZ
gen lebensmittelXbew = f13lebensmittel_01 * f13lebensmittelbew_MZ
gen nichtdeutXbew = f13nichtdeut_01 * f13nichtdeutbew_MZ
gen verwandteXbew = f13verwandte_01 * f13verwandtebew_MZ

gen gotteshausXbew_ = f13gotteshaus_01 * f13gotteshausbew
gen lebensmittelXbew_ = f13lebensmittel_01 * f13lebensmittelbew
gen nichtdeutXbew_ = f13nichtdeut_01 * f13nichtdeutbew
gen verwandteXbew_ = f13verwandte_01 * f13verwandtebew

sum schulwolltbew
gen schulwolltbew_MZ = schulwolltbew - r(mean) 
gen schulwolltXbew = schulwollt * schulwolltbew_MZ


sum gotteshausXbew_ lebensmittelXbew_ nichtdeutXbew_ verwandteXbew_

foreach var of varlist gotteshausXbew_ lebensmittelXbew_ nichtdeutXbew_ verwandteXbew_{
sum `var'
gen `var'MZ = `var' - r(mean) 
sum `var'MZ
} 

gen gotteshaus_bewXmig = gotteshausXbew * mh
gen lebensmittel_bewXmig = lebensmittelXbew * mh
gen nichtdeut_bewXmig = nichtdeutXbew * mh
gen verwandte_bewXmig = verwandteXbew * mh

gen gotteshaus_bewXmigoth = gotteshausXbew * mh_reduced
gen lebensmittel_bewXmigoth = lebensmittelXbew * mh_reduced
gen nichtdeut_bewXmigoth = nichtdeutXbew * mh_reduced
gen verwandte_bewXmigoth = verwandteXbew * mh_reduced

gen gotteshaus_bewXtuerk_arab = gotteshausXbew * tuerk_arab
gen lebensmittel_bewtuerk_arab = lebensmittelXbew * tuerk_arab
gen nichtdeut_bewXtuerk_arab = nichtdeutXbew * tuerk_arab
gen verwandte_bewXtuerk_arab = verwandteXbew * tuerk_arab

gen gotteshaus_bewXmigoth_ = gotteshausXbew_MZ * mh_reduced
gen lebensmittel_bewXmigoth_ = lebensmittelXbew_MZ * mh_reduced
gen nichtdeut_bewXmigoth_ = nichtdeutXbew_MZ * mh_reduced
gen verwandte_bewXmigoth_ = verwandteXbew_MZ * mh_reduced

gen gotteshaus_bewXtuerk_arab_ = gotteshausXbew_MZ * tuerk_arab
gen lebensmittel_bewtuerk_arab_ = lebensmittelXbew_MZ * tuerk_arab
gen nichtdeut_bewXtuerk_arab_ = nichtdeutXbew_MZ * tuerk_arab
gen verwandte_bewXtuerk_arab_ = verwandteXbew_MZ * tuerk_arab

gen schulwolltXbewXmigoth = schulwolltXbew * mh_reduced
gen schulwolltXbewXtuerk_arab = schulwolltXbew * tuerk_arab
*--------------------

*--------------------
gen f13gotteshaus_01Xmig =   f13gotteshaus_01 * mh 
gen f13lebensmittel_01Xmig = f13lebensmittel_01 * mh
gen f13nichtdeut_01Xmig = f13nichtdeut_01 * mh
gen f13verwandte_01Xmig = f13verwandte_01 * mh

gen gotteshausMZ_bewXmig = mh * f13gotteshausbew_MZ
gen lebensmittelMZ_bewXmig = mh * f13lebensmittelbew_MZ
gen nichtdeutMZ_bewXmig = mh * f13nichtdeutbew_MZ
gen verwandteMZ_bewXmig = mh * f13verwandtebew_MZ

*----------------------------
*----------------------------
*------ KfZSS revision ------
*----------------------------
*----------------------------

lab var Nprev_epi "n previous episodes"
lab var alter_fam "age at family formation"
lab var male_resp "resp.: male "
lab var mh "resp.: migrant"
lab var no_mig "resp.: non-migrant"

lab var tuerk_arab "Migrant, Turk., Arab., Afric."
lab var mh_reduced "Migrant, other"
lab var no_mig "resp.: non-migrant"
lab var no_migXschulw "non-migrant X school not in neighborh."

lab var f35studium "resp.: university degree"
lab var disorder "perc. neighborh. disorder"
lab var disorderM "perc. neighborh. disorder"
lab var disorderMXabiw "disorder X educ. aspir."
lab var disorderMXschulw "disorder X school not in neighborh."
lab var schulw_r "desired school not in neighborh."
lab var abi_wollen "educ. aspiration: university-entrance diploma"
lab var abi_realist "realist. educ. aspiration."
lab var kid_new_12m "6 months +/-new child"
lab var job_new_in6 "3 months +/-new job"

lab var eigentum_r "dwelling: proprietary"
lab var naehearbeit_r "dwelling: close to workplace"
lab var arbeitslos "unemployment in household"

lab var hb "Bremen"
lab var nrw "NRW"

lab var f13gotteshaus_01  "house of worship nearby" 
lab var f13lebensmittel_01 "special foodshop nearby"
lab var f13nichtdeut_01 "many non-Germans nearby"
lab var f13verwandte_01 "relatives nearby"
lab var f13gotteshausbew_MZ "house of worship positive"  
lab var f13lebensmittelbew_MZ "special foodshop positive"
lab var f13nichtdeutbew_MZ "many non-Germans positive"
lab var f13verwandtebew_MZ "relatives positive"
lab var gotteshausXbew "house of worship X positive"
lab var lebensmittelXbew "special foodshop X positive"
lab var nichtdeutXbew "many non-Germans X positive"
lab var verwandteXbew "relatives X positive"

lab var gotteshausXbew_MZ "house of worship X positive"
lab var lebensmittelXbew_MZ "special foodshop X positive"
lab var nichtdeutXbew_MZ "many non-Germans X positive"
lab var verwandteXbew_MZ "relatives X positive"

*--- tuerk_arab mh_reduced
lab var gotteshaus_bewXmig "house of worship+ X migrant"
lab var lebensmittel_bewXmig "special foodshop+ X migrant"
lab var nichtdeut_bewXmig "many non-Germans+ X migrant"
lab var verwandte_bewXmig "relatives+ X migrant"

lab var gotteshaus_bewXtuerk_arab "house of worship+ X tuerk. arab."
lab var lebensmittel_bewtuerk_arab "special foodshop+ X tuerk. arab."
lab var nichtdeut_bewXtuerk_arab "many non-Germans+ X tuerk. arab."
lab var verwandte_bewXtuerk_arab "relatives+ X tuerk. arab."

lab var gotteshaus_bewXmigoth "house of worship+ X oth. migrant"
lab var lebensmittel_bewXmigoth "special foodshop+ X oth. migrant"
lab var nichtdeut_bewXmigoth   "many non-Germans+ X oth. migrant"
lab var verwandte_bewXmigoth  "relatives+ X oth. migrant"

lab var gotteshaus_bewXtuerk_arab_ "house of worship+ X tuerk. arab."
lab var lebensmittel_bewtuerk_arab_ "special foodshop+ X tuerk. arab."
lab var nichtdeut_bewXtuerk_arab_ "many non-Germans+ X tuerk. arab."
lab var verwandte_bewXtuerk_arab_ "relatives+ X tuerk. arab."

lab var gotteshaus_bewXmigoth_ "house of worship+ X oth. migrant"
lab var lebensmittel_bewXmigoth_ "special foodshop+ X oth. migrant"
lab var nichtdeut_bewXmigoth_   "many non-Germans+ X oth. migrant"
lab var verwandte_bewXmigoth_  "relatives+ X oth. migrant"

lab var f13gotteshaus_01Xmig "house of worship X migrant"
lab var f13lebensmittel_01Xmig "special foodshop X migrant" 
lab var f13nichtdeut_01Xmig "many non-Germans X migrant"
lab var f13verwandte_01Xmig "relatives X migrant"


lab var gotteshausMZ_bewXmig "house of worship+ X migrant"
lab var lebensmittelMZ_bewXmig "special foodshop+ X migrant"
lab var nichtdeutMZ_bewXmig  "many non-Germans+ X migrant"
lab var verwandteMZ_bewXmig  "relatives+ X migrant"

lab var schulwolltXbew "school X positive"
lab var schulwolltXbewXmigoth "school+ X oth. mig."
lab var schulwolltXbewXtuerk_arab "school+ X tuerk. arab."


*lab var xxx " "


/*  
lab var alter_fam "Alter bei Familiengruendung"
lab var male_resp "Befr.: maennlich"
lab var mh "Befr.: Migrant"
lab var no_mig "Befr.: nicht Migrant"
lab var f35studium "Befr.: Hochschulabschluss"
lab var disorder "Unordnung in Nachbarschaft"
lab var schulw_r "gewuenschte Schule nicht in Nachbarschaft"
lab var abi_wollen "Bildungsaspiration: Abitur"
lab var kid_new_12m "6 Monate +/- weiteres Kind"
lab var job_new_in6 "3 Monate +/- neuer Job"

lab var eigentum_r "Wohnung: Eigentum"
lab var naehearbeit_r "Wohnung: nah am Arbeitsplatz"
*lab var xxx " "
*/

*----------------------------
*--- here ologits -----------
*----------------------------
sum f13anbind f13anbindbew f13gotteshaus f13gotteshausbew f13lebensmittel ///
f13lebensmittelbew f13nichtdeut f13nichtdeutbew f13parks f13parksbew ///
f13verwandte f13verwandtebew
recode f13parks 2=1 1=0, gen(f13parks_01)
recode f13anbind 2=1 1=0, gen(f13anbind_01)
sum f13anbind_01 f13gotteshaus_01 f13lebensmittel_01 f13nichtdeut_01 f13parks_01 f13verwandte_01

sum disorder
gen disorder_ = 1 + disorder + r(min)*(-1)
corr disorder disorder_
gen disorder_2 = disorder_^2
gen ln_disorder_ = ln(disorder_)
sum disorder disorder_ disorder_2 ln_disorder_

*------------------------------
log using $out/margins_heckprob.txt, replace text

*---- Paper frontiers: Table 1, Model 1
heckoprobit f13gotteshausbew tuerk_arab  mh_reduced f35studium  ///
abi_wollen eigentum_r if created == 0, ///
select(f13gotteshaus_01 = alter_fam male_resp  f35studium tuerk_arab mh_reduced abi_wollen ///
eigentum_r  hb nrw naehearbeit_r  arbeitslos disorder_ disorder_2) vce(cluster person) diff
est sto ol_gotth
*margins, dydx(tuerk_arab mh_reduced) vce(unconditional)

forvalues i = 1/5 {
	margins, dydx (tuerk_arab mh_reduced) predict(outcome(`i')) post
	estimates store ame`i'
	quietly estimates restore ol_gotth
	}
*- frontiers paper: Figure 2, left panel
coefplot ol_gotth, keep(1 : tuerk_arab mh_reduced 2: tuerk_arab mh_reduced ///
						3 : tuerk_arab mh_reduced 4: tuerk_arab mh_reduced 4: tuerk_arab mh_reduced) ///
						omitted bylabel(Log Odds)   ||(ame1,aseq(1)\ ame2,aseq(2)\ ame3,aseq(3) \ ame4,aseq(4)\ ame5,aseq(5) ) ///
						, bylabel(house of worship nearby)  ||,xline(0)byopts(xrescale) ///
						ciopts(recast(rcap)) xtitle() ylabel(,labsize(medlarge))
graph export $graphs/post_heckoprobit_ol_gotth.wmf,  as(wmf) replace  

	
heckoprobit f13lebensmittelbew tuerk_arab  mh_reduced  f35studium ///
abi_wollen eigentum_r  if created == 0, ///
select(f13lebensmittel_01 = alter_fam male_resp  f35studium tuerk_arab mh_reduced abi_wollen ///
eigentum_r  hb nrw naehearbeit_r  arbeitslos disorder_ disorder_2) vce(cluster person) diff
est sto ol_lebensm


forvalues i = 1/5 {
	margins, dydx (tuerk_arab mh_reduced) predict(outcome(`i')) post
	estimates store ame`i'
	quietly estimates restore ol_lebensm
	}
coefplot ol_lebensm, keep(1 : tuerk_arab mh_reduced 2: tuerk_arab mh_reduced ///
						3 : tuerk_arab mh_reduced 4: tuerk_arab mh_reduced 4: tuerk_arab mh_reduced) ///
						omitted bylabel(Log Odds)  ||(ame1,aseq(1)\ ame2,aseq(2)\ ame3,aseq(3) \ ame4,aseq(4)\ ame5,aseq(5) ) ///
						, bylabel(average marginal effects)  ||,xline(0)byopts(xrescale) ///
						ciopts(recast(rcap)) xtitle() ylabel(,labsize(medlarge))
graph export $graphs/post_heckoprobit_ol_lebensm.wmf,  as(wmf) replace  

*---- Paper frontiers: Table 1, Model 2
heckoprobit f13nichtdeutbew tuerk_arab  mh_reduced f35studium  ///
abi_wollen eigentum_r  if created == 0, ///
select(f13nichtdeut_01 = alter_fam male_resp  f35studium tuerk_arab mh_reduced abi_wollen ///
eigentum_r  hb nrw naehearbeit_r  arbeitslos  disorder_  disorder_2) vce(cluster person) diff
est sto ol_ndeu

forvalues i = 1/5 {
	margins, dydx (tuerk_arab mh_reduced) predict(outcome(`i')) post
	estimates store ame`i'
	quietly estimates restore ol_ndeu
	}

*- frontiers paper: Figure 2, right panel	
coefplot ol_ndeu, keep(1 : tuerk_arab mh_reduced 2: tuerk_arab mh_reduced ///
						3 : tuerk_arab mh_reduced 4: tuerk_arab mh_reduced 4: tuerk_arab mh_reduced) ///
						omitted bylabel(Log Odds)  ||(ame1,aseq(1)\ ame2,aseq(2)\ ame3,aseq(3) \ ame4,aseq(4)\ ame5,aseq(5) ) ///
						, bylabel(non-Germans nearby)  ||,xline(0)byopts(xrescale) ///
						ciopts(recast(rcap)) xtitle() ylabel(,labsize(medlarge))
graph export $graphs/post_heckoprobit_ol_ndeu.wmf,  as(wmf) replace  


heckoprobit f13parksbew tuerk_arab  mh_reduced f35studium  ///
abi_wollen eigentum_r  if created == 0, ///
select(f13parks_01 = alter_fam male_resp  f35studium tuerk_arab mh_reduced abi_wollen ///
eigentum_r  hb nrw naehearbeit_r  arbeitslos disorder_ disorder_2) vce(cluster person) diff
est sto ol_parks

forvalues i = 1/5 {
	margins, dydx (tuerk_arab mh_reduced) predict(outcome(`i')) post
	estimates store ame`i'
	quietly estimates restore ol_parks
	}
	
*- frontiers paper: Figure 2
coefplot ol_parks, keep(1 : tuerk_arab mh_reduced 2: tuerk_arab mh_reduced ///
						3 : tuerk_arab mh_reduced 4: tuerk_arab mh_reduced 4: tuerk_arab mh_reduced) ///
						omitted bylabel(Log Odds)  ||(ame1,aseq(1)\ ame2,aseq(2)\ ame3,aseq(3) \ ame4,aseq(4)\ ame5,aseq(5) ) ///
						, bylabel(average marginal effects)  ||,xline(0)byopts(xrescale) ///
						ciopts(recast(rcap)) xtitle() ylabel(,labsize(medlarge))
graph export $graphs/post_heckoprobit_ol_parks.wmf,  as(wmf) replace  


*---- Paper frontiers: Table 1, Model 3
heckoprobit f13verwandtebew tuerk_arab  mh_reduced  f35studium ///
abi_wollen eigentum_r   if created == 0, ///
select(f13verwandte_01 = alter_fam male_resp  f35studium tuerk_arab mh_reduced abi_wollen ///
eigentum_r  hb nrw naehearbeit_r  arbeitslos disorder_ disorder_2) vce(cluster person) diff
est sto ol_verw

forvalues i = 1/5 {
	margins, dydx (tuerk_arab mh_reduced) predict(outcome(`i')) post
	estimates store ame`i'
	quietly estimates restore ol_verw
	}

coefplot ol_verw, keep(1 : tuerk_arab mh_reduced 2: tuerk_arab mh_reduced ///
						3 : tuerk_arab mh_reduced 4: tuerk_arab mh_reduced 4: tuerk_arab mh_reduced) ///
						omitted bylabel(Log Odds)  ||(ame1,aseq(1)\ ame2,aseq(2)\ ame3,aseq(3) \ ame4,aseq(4)\ ame5,aseq(5) ) ///
						, bylabel(average marginal effects)  ||,xline(0)byopts(xrescale) ///
						ciopts(recast(rcap)) xtitle() ylabel(,labsize(medlarge))
graph export $graphs/post_heckoprobit_ol_verw.wmf,  as(wmf) replace  


*---- Paper frontiers: Table 1, Model 4
heckoprobit schulwolltbew tuerk_arab  mh_reduced  f35studium ///
abi_wollen eigentum_r  if created == 0, ///
select(schulwollt = alter_fam male_resp  f35studium tuerk_arab mh_reduced abi_wollen ///
eigentum_r  hb nrw naehearbeit_r  arbeitslos disorder_ disorder_2) vce(cluster person) diff
est sto ol_schule

forvalues i = 1/5 {
	margins, dydx (tuerk_arab mh_reduced) predict(outcome(`i')) post
	estimates store ame`i'
	quietly estimates restore ol_schule
	}
coefplot ol_schule, keep(1 : tuerk_arab mh_reduced 2: tuerk_arab mh_reduced ///
						3 : tuerk_arab mh_reduced 4: tuerk_arab mh_reduced 4: tuerk_arab mh_reduced) ///
						omitted bylabel(Log Odds)  ||(ame1,aseq(1)\ ame2,aseq(2)\ ame3,aseq(3) \ ame4,aseq(4)\ ame5,aseq(5) ) ///
						, bylabel(average marginal effects)  ||,xline(0)byopts(xrescale) ///
						ciopts(recast(rcap)) xtitle() ylabel(,labsize(medlarge))
graph export $graphs/post_heckoprobit_ol_schule.wmf,  as(wmf) replace  


*tab1 schulwollt schulwolltbew

esttab ol_gotth ol_ndeu ol_verw ol_schule ///
  using $out\models_comm_ologits.rtf, star(+ .1 * .05 **  .01 *** .001) ///
 b(%4.3f) not  replace label  equations(1)   
 *unstack 
 
 
 *mtitles("house of worship" "special food" ///
 *"many non-Germans" "parks" "relatives" )

capture log close
*----------------------------
*----------------------------


*------------- descriptive stats
heckoprobit schulwolltbew tuerk_arab  mh_reduced f35studium  ///
abi_wollen eigentum_r if created == 0, ///
select(f13gotteshaus_01 = alter_fam male_resp  f35studium tuerk_arab mh_reduced abi_wollen ///
eigentum_r  hb nrw naehearbeit_r  arbeitslos disorder_ disorder_2) vce(cluster person) diff

fsum f13gotteshausbew f13nichtdeutbew f13verwandtebew schulwolltbew ///
alter_fam male_resp  f35studium tuerk_arab mh_reduced abi_wollen ///
eigentum_r  hb nrw naehearbeit_r  arbeitslos disorder_ disorder_2 schulw_r if e(sample), uselabel

fsum f13gotteshausbew f13nichtdeutbew f13verwandtebew schulwolltbew ///
alter_fam male_resp  f35studium mh tuerk_arab mh_reduced abi_wollen ///
 kid_new_12m job_new_in6 eigentum_r  hb nrw naehearbeit_r  arbeitslos disorder_ disorder_2 schulw_r  if e(sample), uselabel


**********************************************
********* single risk model  *****************
**********************************************

stset dur, failure(des==1) id(id)

sts graph, by(schulwollt) ci

stpiece  schulwollt , tp(0(12)36) 
sts test schulwollt

sts graph, by(schulwollt) ci plotregion(lcolor(white)) ///
plot1opts(lcolor(black) lpattern(dash) lwidth(medium) ) ///
plot2opts(lcolor(black) lpattern(solid) lwidth(medium) )     ///
ylabel( 0.00 (0.20) 1, glcolor(white) ) xtitle(" " "time in months") ///
tmax(120) tmin(0) xscale(range(0 120) )  title("") ///
note(" " "N[episodes]= 6,898 N[events]= 3,193 MoFoKi project - own computation" " ") ///
 ytitle( "in current location" " ") xlabel (0(40)120) ///
legend(off) 

*outfile($out/surv_Halle.dta) *riskt
*legend (label(1 "desired school=yes") label(2 "desired school=no")  /// 
*region( lcolor(none)) cols(1) rows(2) ring(0) position(3) order(1 2 ) )  ///

graph export $graphs/surv1.wmf,  as(wmf) replace

sts graph, by(schulwollt) ci plotregion(lcolor(white)) ///
plot1opts(lcolor(black) lpattern(dash) lwidth(medium) ) ///
plot2opts(lcolor(black) lpattern(solid) lwidth(medium) )     ///
ylabel( 0.00 (0.20) 1, glcolor(white) ) xtitle(" " "time in months") ///
tmax(120) tmin(0) xscale(range(0 120) )  title("") ///
note(" " "N[Episoden]= 6,898 N[Ereignisse]= 3,193 MoFoKi Projekt - eigene Brechnungen" " ") ///
 ytitle( "Anteil noch in aktueller Wohnung" " ") xlabel (0(40)120) ///
legend(off) 


stset dur, failure(des==1) id(id)
sts test schulwollt
stdescribe if  schulwollt !=.

sts graph, by(schulwollt) ci plotregion(lcolor(white)) ///
plot1opts(lcolor(black) lpattern(dash) lwidth(medium) ) ///
plot2opts(lcolor(black) lpattern(solid) lwidth(medium) )     ///
ylabel( 0.00 (0.20) 1, glcolor(white) ) xtitle(" " "Zeit in Monaten") ///
tmax(120) tmin(0) xscale(range(0 120) )  title("") ///
 ytitle( "Anteil noch in aktueller Wohnung" " ") xlabel (0(40)120) ///
 outfile($out/surv_schulwollt.dta , replace ) ///
legend(off) 
*legend (label(1 "desired school=yes") label(2 "desired school=no")  /// 
*region( lcolor(none)) cols(1) rows(2) ring(0) position(3) order(1 2 ) )  ///
*note(" " "N[Episoden]= 6,192 N[Ereignisse]= 2,854" " ") ///
graph export $graphs/survGERM1.wmf,  as(wmf) replace


**********************************************
********* competing risk models  HALLE *******
**********************************************
** Achtung: evtl. werden die binären Items spaeter 0/1 umkodiert
** das sollten wir auch tun, Sonderitem: F21
** jetzt aber noch: 1Nein 2Ja
tab1 soz_umfeld familie arbeit_grund eigentum_grund

gen des_1 = 0 if des !=. // good neighbourhood remains after replace : 1
replace des_1 = 1 if des == 1 & ( soz_umfeld == 1  ) // umfeld ist wichtig
gen des_2 = 0 if des !=.
replace des_2 = 1 if des == 1 & ( familie == 1  ) // familie
gen des_3 = 0 if des !=.
replace des_3 = 1 if des == 1 & ( arbeit_grund == 1  ) // arbeit
gen des_4 = 0 if des !=.
replace des_4 = 1 if des == 1 & ( eigentum_grund == 1  ) // eigentum

tab1 des*


*------------------------------------------------
*------------------------------------------------
*-------------- HALLE ----------------
*-------------- HALLE ----------------
*-------------- HALLE ----------------
*-------------- HALLE ----------------
*------------------------------------------------
*------------------------------------------------
*------------------------------------------------
*------------------------------------------------
*------------------------------------------------ 
*------------- Modelle HALLE -------------------- 
*------------------------------------------------ 
*-------------- HALLE ----------------
*------------------------------------- eigentum_r naehearbeit_r

*----- Interaktionen !!!


gen durDESCR = dur
replace durDESCR = . if dur <=0
egen nmiss =  rowmiss(des durDESCR Nprev_epi alter_fam male_resp no_mig f35studium abi_wollen ///
kid_new_12m job_new_in6 disorder arbeitslos schulw_r eigentum_r naehearbeit_r hb nrw)
tab nmiss 

 
*--------------------------------------------------------
*-------------------------------------------------------- 
*----  Weibull Models ----------------------------------- 
*--------------------------------------------------------
*--------------------------------------------------------
*-------- interaction_ presence positive X migrant

 

stset dur, failure(des==1 )  id(id)


mestreg   ///
  alter_fam male_resp  mh  f35studium abi_wollen kid_new_12m ///
  job_new_in6 disorder arbeitslos schulw_r eigentum_r naehearbeit_r hb nrw   ///
  gotteshausXbew lebensmittelXbew nichtdeutXbew /// 
 verwandteXbew /// 
 gotteshaus_bewXmig lebensmittel_bewXmig nichtdeut_bewXmig verwandte_bewXmig ///
  || stadt:  , dist(weib)   
	

est sto m0w_m_i

 
 esttab, se wide nostar    ///
     eqlabels("" "var(_cons)" "var(Residual)", none) ///
     varlabels(,elist(weight:_cons "{break}{hline @width}")) ///
     varwidth(13)  not label

	 
	 
*----------------------------------
*----------------------------------	 
*----------------------------------
*---- multilevel here -------------	 
*----------------------------------
*----------------------------------
*----------------------------------	
*-------- interaction_ presence positive X migrant

*--------------------------------------------------------
*---------- tuerkish arabic -----------------------------  
*--------------------------------------------------------   
*-- mh_reduced tuerk_arab
*----- Modelle paper frontiers -----

capture log close

log using $out/weib_ML_pres_posXtuerk_arab, replace text

*---- Paper frontiers: Table 2, Models 1 and 2
stset dur, failure(des==1) id(id) // relocation
mestreg   ///
  Nprev_epi alter_fam male_resp  mh_reduced tuerk_arab  f35studium abi_wollen kid_new_12m ///
  job_new_in6 disorder arbeitslos schulw_r eigentum_r naehearbeit_r hb nrw   ///
  gotteshausXbew /*lebensmittelXbew*/ nichtdeutXbew /// 
 verwandteXbew /// 
    || stadt: , dist(weib)  
* Model 1	
est sto m0w_m

mestreg   ///
  Nprev_epi alter_fam male_resp  mh_reduced tuerk_arab  f35studium abi_wollen kid_new_12m ///
  job_new_in6 disorder arbeitslos schulw_r eigentum_r naehearbeit_r hb nrw   ///
  gotteshausXbew /*lebensmittelXbew*/ nichtdeutXbew /// 
 verwandteXbew /// 
 gotteshaus_bewXtuerk_arab /*lebensmittel_bewXtuerk_arab*/ nichtdeut_bewXtuerk_arab verwandte_bewXtuerk_arab ///
 gotteshaus_bewXmigoth /*lebensmittel_bewXmigoth*/ nichtdeut_bewXmigoth verwandte_bewXmigoth ///
  || stadt:  , dist(weib)   
* Model 2
  est sto m0w_m_i
	 tab des if e(sample)
esttab  m0w_m m0w_m_i   using $out\models_HALLE_weib_m0.rtf, star(+ .1 * .05 **  .01 *** .001) ///
 b(%4.3f) eform not  replace label cons ///
 mtitles("relocation" "relocation" ) 
* eqlabels(""  "var(_cons)" "var(Residual)", none) ///


*---- Paper frontiers: Table 3

 stset dur, failure(des_1==1) id(id) // surrounding
*- Model 1
mestreg   ///
 alter_fam male_resp  mh_reduced tuerk_arab  f35studium abi_wollen kid_new_12m ///
  job_new_in6 disorder arbeitslos schulw_r eigentum_r naehearbeit_r hb nrw   ///
  gotteshausXbew /*lebensmittelXbew*/ nichtdeutXbew /// 
 verwandteXbew /// 
    if episode < 2 || stadt:  , dist(weib)	
est sto neighbourhoodw_m

*- Model 2
mestreg   ///
alter_fam male_resp  mh_reduced tuerk_arab  f35studium abi_wollen kid_new_12m ///
  job_new_in6 disorder arbeitslos schulw_r eigentum_r naehearbeit_r hb nrw   ///
  gotteshausXbew /*lebensmittelXbew*/ nichtdeutXbew /// 
 verwandteXbew /// 
 gotteshaus_bewXtuerk_arab /*lebensmittel_bewXtuerk_arab*/ nichtdeut_bewXtuerk_arab verwandte_bewXtuerk_arab ///
 gotteshaus_bewXmigoth /*lebensmittel_bewXmigoth*/ nichtdeut_bewXmigoth verwandte_bewXmigoth ///
   if episode < 2 || stadt:  , dist(weib)     
est sto neighbourhoodw_m_i
tab des_1 if e(sample)

stset dur, failure(des_2==1) id(id) // family
*- Model 3
mestreg   ///
 alter_fam male_resp  mh_reduced tuerk_arab  f35studium abi_wollen kid_new_12m ///
  job_new_in6 disorder arbeitslos schulw_r eigentum_r naehearbeit_r hb nrw   ///
  gotteshausXbew /*lebensmittelXbew*/ nichtdeutXbew /// 
 verwandteXbew /// 
    if episode < 2 || stadt: , dist(weib)  	

est sto familyw_m

*- Model 4
mestreg   ///
alter_fam male_resp  mh_reduced tuerk_arab  f35studium abi_wollen kid_new_12m ///
  job_new_in6 disorder arbeitslos schulw_r eigentum_r naehearbeit_r hb nrw   ///
  gotteshausXbew /*lebensmittelXbew*/ nichtdeutXbew /// 
 verwandteXbew /// 
 gotteshaus_bewXtuerk_arab /*lebensmittel_bewXtuerk_arab*/ nichtdeut_bewXtuerk_arab verwandte_bewXtuerk_arab ///
 gotteshaus_bewXmigoth /*lebensmittel_bewXmigoth*/ nichtdeut_bewXmigoth verwandte_bewXmigoth ///
   if episode < 2 || stadt:  , dist(weib) 

est sto familyw_m_i 
 tab des_2 if e(sample)
 
esttab neighbourhoodw_m neighbourhoodw_m_i  familyw_m familyw_m_i ///
  using $out\models_HALLE_weib_m1.rtf, star(+ .1 * .05 **  .01 *** .001) ///
 b(%4.3f) eform not  replace label cons ///
 mtitles("relocation, social context" "relocation, social context" ///
 "relocation, family" "relocation, family" )

 
stset dur, failure(des_3==1) id(id) // work
mestreg   ///
 alter_fam male_resp  mh_reduced tuerk_arab  f35studium abi_wollen kid_new_12m ///
  job_new_in6 disorder arbeitslos schulw_r eigentum_r naehearbeit_r hb nrw   ///
  gotteshausXbew /*lebensmittelXbew*/ nichtdeutXbew /// 
 verwandteXbew /// 
    if episode < 2 || stadt: , dist(weib)  	
est sto workw_m


mestreg   ///
alter_fam male_resp  mh_reduced tuerk_arab  f35studium abi_wollen kid_new_12m ///
  job_new_in6 disorder arbeitslos schulw_r eigentum_r naehearbeit_r hb nrw   ///
  gotteshausXbew /*lebensmittelXbew*/ nichtdeutXbew /// 
 verwandteXbew /// 
 gotteshaus_bewXtuerk_arab /*lebensmittel_bewXtuerk_arab*/ nichtdeut_bewXtuerk_arab verwandte_bewXtuerk_arab ///
 gotteshaus_bewXmigoth /*lebensmittel_bewXmigoth*/ nichtdeut_bewXmigoth verwandte_bewXmigoth ///
   if episode < 2 || stadt: , dist(weib)     
est sto workw_m_i


stset dur, failure(des_4==1) id(id) // property
mestreg   ///
 alter_fam male_resp  mh_reduced tuerk_arab  f35studium abi_wollen kid_new_12m ///
  job_new_in6 disorder arbeitslos schulw_r eigentum_r naehearbeit_r hb nrw   ///
  gotteshausXbew /*lebensmittelXbew*/ nichtdeutXbew /// 
 verwandteXbew /// 
    if episode < 2 || stadt: , dist(weib) 	
est sto propertyw_m

mestreg   ///
 alter_fam male_resp  mh_reduced tuerk_arab  f35studium abi_wollen kid_new_12m ///
  job_new_in6 disorder arbeitslos schulw_r eigentum_r naehearbeit_r hb nrw   ///
  gotteshausXbew /*lebensmittelXbew*/ nichtdeutXbew /// 
 verwandteXbew /// 
 gotteshaus_bewXtuerk_arab /*lebensmittel_bewXtuerk_arab*/ nichtdeut_bewXtuerk_arab verwandte_bewXtuerk_arab ///
 gotteshaus_bewXmigoth /*lebensmittel_bewXmigoth*/ nichtdeut_bewXmigoth verwandte_bewXmigoth ///
   if episode < 2 || stadt: , dist(weib)     
 est sto propertyw_m_i 
 
 esttab workw_m workw_m_i ///
propertyw_m propertyw_m_i  using $out\models_HALLE_weib_m2.rtf, star(+ .1 * .05 **  .01 *** .001) ///
 b(%4.3f) eform not  replace label cons ///
 mtitles("relocation, work" "relocation, work" ///
 "relocation, hown ownership" "relocation, hown ownership") 
 
log close    
 

******** Modell 1,Table 1 *****
stset dur, failure(des_1==1) id(id) // social context
mestreg   ///
 alter_fam male_resp  mh_reduced tuerk_arab  f35studium abi_wollen kid_new_12m ///
  job_new_in6 disorder arbeitslos schulw_r eigentum_r naehearbeit_r hb nrw   ///
  gotteshausXbew /*lebensmittelXbew*/ nichtdeutXbew /// 
 verwandteXbew /// 
    if episode < 2 || stadt: , dist(weib)  	
sum verwandteXbew if e(sample)
disp r(mean)+ 0.5*r(sd)
disp r(mean)- 0.5*r(sd)

*--------------- Model graph frontiers paper --------
*--- frontiers paper: Figure 3 
stset dur, failure(des_1==1) id(id) // social context
streg   ///
 alter_fam male_resp  mh_reduced tuerk_arab  f35studium abi_wollen kid_new_12m ///
  job_new_in6 disorder arbeitslos schulw_r eigentum_r naehearbeit_r hb nrw   ///
  gotteshausXbew /*lebensmittelXbew*/ nichtdeutXbew /// 
 verwandteXbew /// 
    if episode < 2 , dist(weib)  	
est sto family_single

esttab family_single ///
  using $out\models_HALLE_weib_social_context_single.rtf, star(+ .1 * .05 **  .01 *** .001) ///
 b(%4.3f) eform not  replace label cons ///
 mtitles("relocation, social context" )	
tab des_1 if e(sample) 
stcurve , surv 	    at1(schulw_r =1 verwandteXbew=1.0510756) /// 
					at2(schulw_r =1 verwandteXbew=.23734942) ///
					at3(schulw_r =0 verwandteXbew=1.0510756) ///
					at4(schulw_r =0 verwandteXbew=.23734942) ///
					plotregion(lcolor(white)) ///
					range(0 120) xscale(range(0 120)) yscale(range(0.7 1))  title(" ") ///
					xtitle(" " "time in months") ytitle(  "prop. in current location" " ") xlabel (0(20)120) ylabel (0.7(0.05)1) ///
					lcolor(gray gray black black) lpattern(solid dash solid dash  ) lwidth(thick thick thin thin  )  ///	
					legend( region(lwidth(none) )  ///
					label(1 "relatives ++, school >not< in neighbourhood") ///
					label(2 "relatives - -, school >not< in neighbourhood") ///
					label(3 "relatives ++, school in neighbourhood") ///
					label(4 "relatives - -, school in neighbourhood") col(1) order(3 4 1 2)) 	///
					outfile($out/post_HALLE_comm.dta , replace )  
graph export $graphs\post_HALLE_comm.wmf,  as(wmf) replace  					

*----------- model footnote paper fontiers, not shown in paper
stset dur, failure(des_1==1) id(id) // social context
streg   ///
 alter_fam male_resp  mh_reduced tuerk_arab  f35studium abi_wollen kid_new_12m ///
  job_new_in6 disorder arbeitslos schulw_r eigentum_r naehearbeit_r hb nrw   ///
  gotteshausXbew  nichtdeutXbew /// 
 verwandteXbew schulwolltXbew ///
 gotteshaus_bewXtuerk_arab  nichtdeut_bewXtuerk_arab verwandte_bewXtuerk_arab schulwolltXbewXtuerk_arab ///
 gotteshaus_bewXmigoth nichtdeut_bewXmigoth verwandte_bewXmigoth schulwolltXbewXmigoth /// 
    if episode < 2 , dist(weib)  	

*schulwolltXbew schulwolltXbewXmigoth schulwolltXbewXtuerk_arab				
*-- fixedonly
 
 
 
*--------------------------------------------------------
*--------------------------------------------------------  
*--------------------------------------------------------
*--------------------------------------------------------  
*--------------------------------------------------------
*--------------------------------------------------------   
 stset dur, failure(des==1) id(id) // relocation
mestreg   ///
  Nprev_epi alter_fam male_resp  mh_reduced tuerk_arab  f35studium abi_wollen kid_new_12m ///
  job_new_in6 disorder arbeitslos schulw_r eigentum_r naehearbeit_r hb nrw   ///
  gotteshausXbew_MZ nichtdeutXbew_MZ /// 
 verwandteXbew_MZ /// 
    || stadt: , dist(weib)  	 
est sto m0w_m

mestreg   ///
  Nprev_epi alter_fam male_resp  mh_reduced tuerk_arab  f35studium abi_wollen kid_new_12m ///
  job_new_in6 disorder arbeitslos schulw_r eigentum_r naehearbeit_r hb nrw   ///
  gotteshausXbew_MZ  nichtdeutXbew_MZ /// 
 verwandteXbew_MZ /// 
 gotteshaus_bewXtuerk_arab_ nichtdeut_bewXtuerk_arab_ verwandte_bewXtuerk_arab_ ///
 gotteshaus_bewXmigoth_  nichtdeut_bewXmigoth_ verwandte_bewXmigoth_ ///
  || stadt:  , dist(weib)   
est sto m0w_m_i
	 
esttab  m0w_m m0w_m_i   using $out\models_HALLE_weib_m0a.rtf, star(+ .1 * .05 **  .01 *** .001) ///
 b(%4.3f) eform not  replace label ///
 mtitles("relocation" "relocation" ) 
 
*eqlabels(""  "var(_cons)" "var(Residual)", none) ///
stset dur, failure(des_1==1) id(id) // surrounding
mestreg   ///
 alter_fam male_resp  mh_reduced tuerk_arab  f35studium abi_wollen kid_new_12m ///
  job_new_in6 disorder arbeitslos schulw_r eigentum_r naehearbeit_r hb nrw   ///
  gotteshausXbew_MZ nichtdeutXbew_MZ /// 
 verwandteXbew_MZ /// 
    if episode < 2 || stadt:  , dist(weib)	
est sto neighbourhoodw_m

mestreg   ///
alter_fam male_resp  mh_reduced tuerk_arab  f35studium abi_wollen kid_new_12m ///
  job_new_in6 disorder arbeitslos schulw_r eigentum_r naehearbeit_r hb nrw   ///
  gotteshausXbew_MZ nichtdeutXbew_MZ /// 
 verwandteXbew_MZ /// 
 gotteshaus_bewXtuerk_arab_ nichtdeut_bewXtuerk_arab_ verwandte_bewXtuerk_arab_ ///
 gotteshaus_bewXmigoth_  nichtdeut_bewXmigoth_ verwandte_bewXmigoth_ ///
   if episode < 2 || stadt:  , dist(weib)     
est sto neighbourhoodw_m_i

stset dur, failure(des_2==1) id(id) // family
mestreg   ///
 alter_fam male_resp  mh_reduced tuerk_arab  f35studium abi_wollen kid_new_12m ///
  job_new_in6 disorder arbeitslos schulw_r eigentum_r naehearbeit_r hb nrw   ///
  gotteshausXbew_MZ nichtdeutXbew_MZ /// 
 verwandteXbew_MZ /// 
    if episode < 2 || stadt: , dist(weib)  	

est sto familyw_m

mestreg   ///
alter_fam male_resp  mh_reduced tuerk_arab  f35studium abi_wollen kid_new_12m ///
  job_new_in6 disorder arbeitslos schulw_r eigentum_r naehearbeit_r hb nrw   ///
  gotteshausXbew_MZ nichtdeutXbew_MZ /// 
 verwandteXbew_MZ /// 
 gotteshaus_bewXtuerk_arab_ nichtdeut_bewXtuerk_arab_ verwandte_bewXtuerk_arab_ ///
 gotteshaus_bewXmigoth_  nichtdeut_bewXmigoth_ verwandte_bewXmigoth_ ///
   if episode < 2 || stadt:  , dist(weib) 

est sto familyw_m_i 
 
 
esttab neighbourhoodw_m neighbourhoodw_m_i  familyw_m familyw_m_i ///
  using $out\models_HALLE_weib_m1a.rtf, star(+ .1 * .05 **  .01 *** .001) ///
 b(%4.3f) eform not  replace label ///
 mtitles("relocation, social context" "relocation, social context" ///
 "relocation, family" "relocation, family" )

 
stset dur, failure(des_3==1) id(id) // work
mestreg   ///
 alter_fam male_resp  mh_reduced tuerk_arab  f35studium abi_wollen kid_new_12m ///
  job_new_in6 disorder arbeitslos schulw_r eigentum_r naehearbeit_r hb nrw   ///
  gotteshausXbew_MZ nichtdeutXbew_MZ /// 
 verwandteXbew_MZ /// 
    if episode < 2 || stadt: , dist(weib)  	
est sto workw_m


mestreg   ///
alter_fam male_resp  mh_reduced tuerk_arab  f35studium abi_wollen kid_new_12m ///
  job_new_in6 disorder arbeitslos schulw_r eigentum_r naehearbeit_r hb nrw   ///
  gotteshausXbew_MZ nichtdeutXbew_MZ /// 
 verwandteXbew_MZ /// 
 gotteshaus_bewXtuerk_arab_ nichtdeut_bewXtuerk_arab_ verwandte_bewXtuerk_arab_ ///
 gotteshaus_bewXmigoth_  nichtdeut_bewXmigoth_ verwandte_bewXmigoth_ ///
   if episode < 2 || stadt: , dist(weib)     
est sto workw_m_i


stset dur, failure(des_4==1) id(id) // property
mestreg   ///
 alter_fam male_resp  mh_reduced tuerk_arab  f35studium abi_wollen kid_new_12m ///
  job_new_in6 disorder arbeitslos schulw_r eigentum_r naehearbeit_r hb nrw   ///
  gotteshausXbew_MZ nichtdeutXbew_MZ /// 
 verwandteXbew_MZ /// 
    if episode < 2 || stadt: , dist(weib) 	
est sto propertyw_m

mestreg   ///
 alter_fam male_resp  mh_reduced tuerk_arab  f35studium abi_wollen kid_new_12m ///
  job_new_in6 disorder arbeitslos schulw_r eigentum_r naehearbeit_r hb nrw   ///
  gotteshausXbew_MZ  nichtdeutXbew_MZ /// 
 verwandteXbew_MZ /// 
 gotteshaus_bewXtuerk_arab_ nichtdeut_bewXtuerk_arab_ verwandte_bewXtuerk_arab_ ///
 gotteshaus_bewXmigoth_  nichtdeut_bewXmigoth_ verwandte_bewXmigoth_ ///
   if episode < 2 || stadt: , dist(weib)     
 est sto propertyw_m_i 
 
 esttab workw_m workw_m_i ///
propertyw_m propertyw_m_i  using $out\models_HALLE_weib_m2a.rtf, star(+ .1 * .05 **  .01 *** .001) ///
 b(%4.3f) eform not  replace label ///
 mtitles("relocation, work" "relocation, work" ///
 "relocation, hown ownership" "relocation, hown ownership") 


*----------------------------------
*---- multilevel ende -------------	 
*---------------------------------- 
 capture log close
log using $out/weib_ML_pres_posXmigrant, replace text

stset dur, failure(des==1) id(id) // relocation
mestreg   ///
  Nprev_epi alter_fam male_resp  mh  f35studium abi_wollen kid_new_12m ///
  job_new_in6 disorder arbeitslos schulw_r eigentum_r naehearbeit_r hb nrw   ///
  gotteshausXbew /*lebensmittelXbew*/ nichtdeutXbew /// 
 verwandteXbew /// 
    || stadt: , dist(weib)  	 
est sto m0w_m

mestreg   ///
  Nprev_epi alter_fam male_resp  mh  f35studium abi_wollen kid_new_12m ///
  job_new_in6 disorder arbeitslos schulw_r eigentum_r naehearbeit_r hb nrw   ///
  gotteshausXbew /*lebensmittelXbew*/ nichtdeutXbew /// 
 verwandteXbew /// 
 gotteshaus_bewXmig /*lebensmittel_bewXmig*/ nichtdeut_bewXmig verwandte_bewXmig ///
  || stadt:  , dist(weib)   
est sto m0w_m_i
	 
esttab  m0w_m m0w_m_i   using $out\models_HALLE_weib_m0.rtf, star(+ .1 * .05 **  .01 *** .001) ///
 eqlabels(""  "var(_cons)" "var(Residual)", none) ///
 b(%4.3f) eform not  replace label ///
 mtitles("relocation" "relocation" ) 

stset dur, failure(des_1==1) id(id) // surrounding
mestreg   ///
 alter_fam male_resp  mh  f35studium abi_wollen kid_new_12m ///
  job_new_in6 disorder arbeitslos schulw_r eigentum_r naehearbeit_r hb nrw   ///
  gotteshausXbew /*lebensmittelXbew*/ nichtdeutXbew /// 
 verwandteXbew /// 
    if episode < 2 || stadt:  , dist(weib)	
est sto neighbourhoodw_m

mestreg   ///
alter_fam male_resp  mh  f35studium abi_wollen kid_new_12m ///
  job_new_in6 disorder arbeitslos schulw_r eigentum_r naehearbeit_r hb nrw   ///
  gotteshausXbew /*lebensmittelXbew*/ nichtdeutXbew /// 
 verwandteXbew /// 
 gotteshaus_bewXmig /*lebensmittel_bewXmig*/ nichtdeut_bewXmig verwandte_bewXmig ///
   if episode < 2 || stadt:  , dist(weib)     
est sto neighbourhoodw_m_i

stset dur, failure(des_2==1) id(id) // family
mestreg   ///
 alter_fam male_resp  mh  f35studium abi_wollen kid_new_12m ///
  job_new_in6 disorder arbeitslos schulw_r eigentum_r naehearbeit_r hb nrw   ///
  gotteshausXbew /*lebensmittelXbew*/ nichtdeutXbew /// 
 verwandteXbew /// 
    if episode < 2 || stadt: , dist(weib)  	

est sto familyw_m

mestreg   ///
alter_fam male_resp  mh  f35studium abi_wollen kid_new_12m ///
  job_new_in6 disorder arbeitslos schulw_r eigentum_r naehearbeit_r hb nrw   ///
  gotteshausXbew /*lebensmittelXbew*/ nichtdeutXbew /// 
 verwandteXbew /// 
 gotteshaus_bewXmig /*lebensmittel_bewXmig*/ nichtdeut_bewXmig verwandte_bewXmig ///
   if episode < 2 || stadt:  , dist(weib) 

est sto familyw_m_i 
 
 
esttab neighbourhoodw_m neighbourhoodw_m_i  familyw_m familyw_m_i ///
  using $out\models_HALLE_weib_m1.rtf, star(+ .1 * .05 **  .01 *** .001) ///
 b(%4.3f) eform not  replace label ///
 mtitles("relocation, social context" "relocation, social context" ///
 "relocation, family" "relocation, family" )

 
stset dur, failure(des_3==1) id(id) // work
mestreg   ///
 alter_fam male_resp  mh  f35studium abi_wollen kid_new_12m ///
  job_new_in6 disorder arbeitslos schulw_r eigentum_r naehearbeit_r hb nrw   ///
  gotteshausXbew /*lebensmittelXbew*/ nichtdeutXbew /// 
 verwandteXbew /// 
    if episode < 2 || stadt: , dist(weib)  	
est sto workw_m


mestreg   ///
alter_fam male_resp  mh  f35studium abi_wollen kid_new_12m ///
  job_new_in6 disorder arbeitslos schulw_r eigentum_r naehearbeit_r hb nrw   ///
  gotteshausXbew /*lebensmittelXbew*/ nichtdeutXbew /// 
 verwandteXbew /// 
 gotteshaus_bewXmig /*lebensmittel_bewXmig*/ nichtdeut_bewXmig verwandte_bewXmig ///
   if episode < 2 || stadt: , dist(weib)     
est sto workw_m_i


stset dur, failure(des_4==1) id(id) // property
mestreg   ///
 alter_fam male_resp  mh  f35studium abi_wollen kid_new_12m ///
  job_new_in6 disorder arbeitslos schulw_r eigentum_r naehearbeit_r hb nrw   ///
  gotteshausXbew /*lebensmittelXbew*/ nichtdeutXbew /// 
 verwandteXbew /// 
    if episode < 2 || stadt: , dist(weib) 	
est sto propertyw_m

mestreg   ///
 alter_fam male_resp  mh  f35studium abi_wollen kid_new_12m ///
  job_new_in6 disorder arbeitslos schulw_r eigentum_r naehearbeit_r hb nrw   ///
  gotteshausXbew /*lebensmittelXbew*/ nichtdeutXbew /// 
 verwandteXbew /// 
 gotteshaus_bewXmig /*lebensmittel_bewXmig*/ nichtdeut_bewXmig verwandte_bewXmig ///
   if episode < 2 || stadt: , dist(weib)     
 est sto propertyw_m_i 
 
 esttab workw_m workw_m_i ///
propertyw_m propertyw_m_i  using $out\models_HALLE_weib_m2.rtf, star(+ .1 * .05 **  .01 *** .001) ///
 b(%4.3f) eform not  replace label ///
 mtitles("relocation, work" "relocation, work" ///
 "relocation, hown ownership" "relocation, hown ownership") 
 
log close 

 
******** Modell 1 ***** ===> Umfeld spielt eine Rolle
stset dur, failure(des_1==1) id(id)
streg   ///
alter_fam male_resp  mh  f35studium abi_wollen kid_new_12m ///
  job_new_in6 disorder arbeitslos schulw_r eigentum_r naehearbeit_r hb nrw   ///
  f13gotteshaus_01 f13lebensmittel_01 f13nichtdeut_01 f13verwandte_01 ///
  f13gotteshaus_01Xmig f13lebensmittel_01Xmig f13nichtdeut_01Xmig f13verwandte_01Xmig ///
   if episode < 2   , dist(weib)  


******** Modell 2 ***** ===> Familie
stset dur, failure(des_2==1) id(id)
streg   ///
alter_fam male_resp  mh  f35studium abi_wollen kid_new_12m ///
  job_new_in6 disorder arbeitslos schulw_r eigentum_r naehearbeit_r hb nrw   ///
  f13gotteshaus_01 f13lebensmittel_01 f13nichtdeut_01 f13verwandte_01 ///
  f13gotteshaus_01Xmig f13lebensmittel_01Xmig f13nichtdeut_01Xmig f13verwandte_01Xmig ///
   if episode < 2  , dist(weib) 
   
*-------------------------------------------

******** Modell 1 ***** ===> Umfeld spielt eine Rolle
stset dur, failure(des_1==1) id(id)
streg   ///
alter_fam male_resp  mh  f35studium abi_wollen kid_new_12m ///
  job_new_in6 disorder arbeitslos schulw_r eigentum_r naehearbeit_r hb nrw   ///
  f13gotteshausbew_MZ f13lebensmittelbew_MZ f13nichtdeutbew_MZ f13verwandtebew_MZ ///
  gotteshausMZ_bewXmig lebensmittelMZ_bewXmig nichtdeutMZ_bewXmig verwandteMZ_bewXmig ///
   if episode < 2   , dist(weib)  


******** Modell 2 ***** ===> Familie
stset dur, failure(des_2==1) id(id)
streg   ///
alter_fam male_resp  mh  f35studium abi_wollen kid_new_12m ///
  job_new_in6 disorder arbeitslos schulw_r eigentum_r naehearbeit_r hb nrw   ///
  f13gotteshausbew_MZ f13lebensmittelbew_MZ f13nichtdeutbew_MZ f13verwandtebew_MZ ///
  gotteshausMZ_bewXmig lebensmittelMZ_bewXmig nichtdeutMZ_bewXmig verwandteMZ_bewXmig ///
   if episode < 2  , dist(weib) 


*---- id ist oben auf die Episoden bezogen
*---- suche "Episodensplitting Jobbiographie"
capture drop e
by id: gen e= 1 if _n==1 
sum alter_fam male_resp no_mig f35studium abi_wollen kid_new_12m job_new_in6 /// 
disorder schulw_r if e==1 & e(sample),  separator(0) 

*--- ssc install fsum

tab person   if alter_fam < 14
tab person   if alter_fam > 45 & alter_fam !=. & male_resp==0
list person  alter_fam no_mig male_resp if alter_fam < 14

list start f33geboren alter_fam if ( person == 100683 | person == 101187  ) & episode ==1

disp 1385/12 // 115.41667
disp 115-87 // 28
disp 1164 /12 // 97
tab person   if alter_fam > 45 & alter_fam !=. & male_resp==0
tab alter_fam   if alter_fam > 45 & alter_fam !=. & male_resp==0

*--------------------------------------
*--------- plots ----------------------
*--------------------------------------

******** Modell 1 *****
stset dur, failure(des_1==1) id(id)
streg   ///
 Nprev_epi  alter_fam male_resp  no_mig f35studium abi_wollen kid_new_12m ///
 job_new_in6 disorder arbeitslos schulw_r  no_migXschulw eigentum_r naehearbeit_r hb nrw  ///
 if episode < 3  , dist(weib)  

est sto m1
stcurve , surv 	    at1(no_mig=0 schulw_r =1 no_migXschulw=0) /// 
					at2(no_mig=1 schulw_r =1 no_migXschulw=1) ///
					at3(no_mig=0 schulw_r =0 no_migXschulw=0) ///
					at4(no_mig=1 schulw_r =0 no_migXschulw=0) ///
					plotregion(lcolor(white))  xscale(range(0 120)) yscale(range(0.5 1))  ///
					range(0 120)  title(" ") ///legend(off)
					xtitle("" "time in months") ytitle(  "in current location" " ") xlabel (0(20)120) ylabel (0.5(0.05)1) ///
					lcolor(gray gray black black) lpattern(solid dash solid dash  ) lwidth(thick thick medium medium  )  	///	
					legend( region(lwidth(none)) ///
					label(1 "migrants, school >not< in neighbourhood") ///
					label(2 "non-migrants, school >not< in neighbourhood") ///
					label(3 "migrants, school in neighbourhood") ///
					label(4 "non-migrants, school in neighbourhood") col(1) ) ///
					outfile($out/post_HALLE.dta , replace )

graph export $graphs\post_HALLE.wmf,  as(wmf) replace  
 
